# Supplementary material for: CD30-Positive Extracellular Vesicles Enable the Targeting of CD30-Negative DLBCL Cells by the CD30 Antibody-Drug Conjugate Brentuximab Vedotin
Source: Front Cell Dev Biol. 2021 Jul 30;9:698503. doi: 10.3389/fcell.2021.698503 (PMC8362802; doi:10.3389/fcell.2021.698503)
Supplement: Supplementary Table 1 — Gene list of mass spectrum hits of the 10,000 xg and the 100,000 xg fraction of L540 EVs. [file Table_1.xlsx]

## Sheet: GeneSymbol
Genes in the 10,000 xg EV fraction	Genes in the 100,000 xg EV fraction
NEFL	FLNB
DNM3	STIP1
PYGM	NPTN
PTPRO	NUP210
ENPP7	PRDX2
PSMA5	PGD
SYNE1	KPNB1
SPATA5	PCBP1
CPNE2	ATIC
NAPB	SLC12A2
CHMP4A	RAC1
IGFN1	NAP1L1
TMED4	HSPE1
NAA16	GNG5
PSEN1	SLC27A2
SSB	PPP1R9B
CHP1	HSPA4
G3BP2	STT3B
PGRMC1	NCLN
B4GALT1	RACGAP1
ULK4	AKAP2
RTN1	PALM2-AKAP2
IER3IP1	PGAM1
DNAH1	FKBP4
TNIK	SLC29A2
JUP	WARS
TPP2	MDH1
ATP6V1E1	CLPTM1
FAM49B	CAT
PSMD14	PLS1
APMAP	PLEC
STX7	CNP
KAZN	ROCK1
PABPC5	CPNE6
EHMT1	EIF3CL
SURF4	EIF3B
PFKP	CLIC4
ATP8A1	GDI2
ENDOD1	PCNA
SF3A1	RPS28
RPS7	KRAS
CYB5R3	DNAJC10
EIF6	EIF3I
PRKDC	FH
SMC3	CPNE5
MYO1E	ABCC4
SDF4	ECE1
CASP14	ADGRE5
ELAVL1	ATP13A1
IGSF8	GPR183
ERP44	CMTM6
KIF2A	ANO6
S100A8	SDC4
RPL27	TGFB1
COPA	SNRPE
NSUN2	MTPN
MCM5	SRM
AQR	TENM4
GALNT2	PLXNA2
SEC22B	CPNE9
MCM3	HERC2
TSR1	PPP1R12A
XRCC6	ARPC4-TTLL3
MAN2A1	AARS
NUCB1	DAAM1
DHX15	KPNA2
HNRNPR	DNAJB11
HSPA4L	ARPC2
PLXNA4	PEF1
FANCM	EMC2
HEXB	MSMO1
ECH1	ACSL3
GLUD1	RAC3
RPS21	TRANK1
PRKAR1A	CCT6B
ATXN10	PPP1CB
USO1	BZW1
ADAM17	ARPC3
PFDN5	PHLDB2
GPC1	NDRG3
MYT1L	SUB1
ATP8B4	PIGR
WWC2	SYNE1
FKBP11	SPATA5
ESAM	CPNE2
PDCD10	NAPB
ATP5C1	CHMP4A
CCDC47	TTN
TXNDC17	LDHAL6A
PPAT	RNF213
PLIN3	PLS3
RCN2	FGFR2
CNNM4	FYN
LRPAP1	ICK
MPZL1	CDK20
WAS	MAK
IDH1	MUC16
ATP6V1F	CDK9
C1orf94	CDK16
STOML2	CDK18
PEX14	CPNE7
DPP7	GALNT16
DLD	SPTBN1
LPCAT2	SPTAN1
CACYBP	TPM4
VKORC1L1	RFTN1
PDHB	CCT7
ZSCAN22	CAP1
SDHB	SLC4A7
RAC3	AHCY
TRANK1	CCT4
CCT6B	TLN2
CPNE6	SLC9A3R1
ABCC4	CCT3
PPP1CB	SELPLG
BZW1	AHCYL2
ARPC3	SERPINB6
PHLDB2	EMC1
NDRG3	DYNC1H1
SUB1	KIF5B
PIGR	ESYT2
MINK1	POR
PTBP3	SRPRB
PPP1CC	HSD17B4
PFKL	STX11
RTN3	HCK
GALNT7	PLXNA1
PIP	CCR7
PSMB4	CXCR4
DSC1	APOE
PRF1	KARS
PSMB1	STK10
TMED9	CAPZA2
EXOC4	RAP2C
DERA	PKLR
GLIPR2	PSMD12
NONO	EIF3F
RNF213	DIP2B
COPB2	RRAS
PSMD6	MET
PSMC1	PSMA7
EEF1E1	MDH2
LAMP1	MINK1
PARP1	PTBP3
M6PR	PPP1CC
CDC42	PFKL
RPL34	RTN3
LMAN2	IGFN1
KRT20	TMED4
TTBK2	NAA16
AIMP2	PSEN1
TM9SF2	SSB
KRT83	CHP1
HNRNPA3	G3BP2
KRT85	PGRMC1
FLG	B4GALT1
RPL36	ULK4
SMC2	RTN1
RPL35A	IER3IP1
DDX5	ENO2
RPL21	DNHD1
SF3B3	CDK13
PRPF8	KTN1
TFR2	CNOT1
RAB3B	SMC1A
SPTBN2	PSME4
PYGB	SLC9A6
PGAM2	ITGA2B
HADHA	RRP12
PKN1	IMPAD1
PIEZO1	KIAA0020
LBR	BRCA1
ENPP4	NOP10
HHLA2	ALYREF
NEO1	BROX
NOTCH2	SEZ6L2
SH3BGRL	C1GALT1
SRPR	C3orf58
UQCRC1	SNW1
TXNDC12	SYNGR2
DDX6	CLU
MOGS	DRP2
PGM1	NSD1
EFHD2	PARP4
TMEM237	COPZ1
SEPT6	PHF5A
TENM4	PITPNM3
PLXNA2	SLC35B2
CPNE9	ERGIC1
HERC2	LMBRD2
PPP1R12A	ADGRA2
ARPC4-TTLL3	SLC4A2
AARS	TPM3
DAAM1	HSPH1
KPNA2	ATP2A1
DNAJB11	ATP5B
ARPC2	DPYSL2
PEF1	FERMT3
EMC2	TAP1
MSMO1	ATP12A
ACSL3	NOMO3
PSMA7	SACM1L
GDI2	LRRFIP1
MDH2	MPP6
APOB	ACTN3
FARSA	EIF3A
PSMA1	CCT6A
RAB2A	PDCD6IP
SLC38A2	RAB5B
RAB5A	STT3A
RPLP1	S100A11
NACA	FLNC
AIMP1	TXNDC5
SCAMP2	ZDHHC5
CALU	LMNA
LYZ	PPP1CA
RPL31	HNRNPA2B1
DNAJC13	CD47
EIF2S2	PDCD6
ANXA7	IL2RA
RAB6A	HPCAL1
PSMC5	ARF4
HNRNPH2	APOB
ITGAV	FARSA
HNRNPH1	PSMA1
FBL	RAB2A
RUVBL1	SLC38A2
XRCC5	GALNT7
UPF1	PIP
DDX4	PSMB4
DDX3Y	DSC1
HNRNPL	PRF1
DDX17	PSMB1
SYNCRIP	DNAH1
HIST3H3	TNIK
HIST2H2AB	JUP
H2AFZ	TPP2
H2AFX	ATP6V1E1
PRPH	FAM49B
DPYSL3	PSMD14
SLC25A31	APMAP
NOTCH1	STX7
LONP1	KAZN
NUDC	PABPC1L2A
TECR	PABPC1L2B
CNNM3	MATN4
TMEM30A	PDS5B
LETM1	F8
MTDH	ITGA6
LTA4H	TGM3
CD226	DDX21
ATP5J	QSOX2
SLC38A1	NMT1
COLGALT1	GALNT3
GART	ADAR
ERO1A	POC1B-GALNT4
PDAP1	RPF1
TMX3	PSME3
PRDX3	POLR1C
PVR	SRP72
NSFL1C	DDX18
PPA1	CANT1
YARS	MYO1G
CPNE5	IGF1R
ECE1	SERPINB1
ADGRE5	LSP1
ATP13A1	RPN2
GPR183	TPI1
CMTM6	ACTR2
ANO6	ATP6V1A
SDC4	RPS19
TGFB1	NPEPPS
SNRPE	GGT1
MTPN	HNRNPA1L2
SRM	NCSTN
PKLR	SLC38A5
PSMD12	BCAP31
EIF3F	IGF2BP2
DIP2B	LCN1
RRAS	RAB5A
MET	TMED9
CD47	EXOC4
LMNA	DERA
PDCD6	GLIPR2
IL2RA	NONO
HPCAL1	PABPC5
ARF4	EHMT1
SLC38A5	SURF4
BCAP31	PFKP
IGF2BP2	ATP8A1
LCN1	ENDOD1
KIAA1715	SF3A1
RAB14	PRPF6
FMNL2	TRA2A
DSP	MOV10
QARS	CASC4
PSMD11	HDAC2
RAB3D	PSMC6
DSG1	H2AFY2
MARS	TLN1
HNRNPAB	HSPD1
RPL9	NME2
PLXNA3	NME1-NME2
GLS	ACLY
LAP3	FAM129A
PA2G4	UGGT1
PPP1CA	ATP2A3
ROR2	SLC16A1
EFR3A	DES
SLC25A12	PRDX4
SERBP1	FLII
PHB	RPL5
SPCS1	AP1B1
BCAT1	ZMPSTE24
GDI1	PGK1
SHMT1	EIF2S1
PLEC	AP2A2
CNP	EIF3L
ROCK1	ARL8B
EIF3CL	RPLP1
EIF3B	NACA
CLIC4	AIMP1
PCNA	SCAMP2
RPS28	CALU
KRAS	COPB2
DNAJC10	PSMD6
EIF3I	PSMC1
FH	RPS7
HCK	CYB5R3
PLXNA1	EIF6
CCR7	FSIP2
CXCR4	DDX4
APOE	TMED2
KARS	GOLM1
STK10	CRNKL1
CAPZA2	HNRNPUL1
RAP2C	MCM7
ZDHHC5	FAM3C
HNRNPA2B1	NAT10
HNRNPA1L2	PRPF19
NCSTN	SERINC1
ARL8B	NPC1
ARL6IP5	GALNT14
LMAN1	MTA2
EIF2S3	STAT1
TMED10	ALDOA
CTSD	PDIA6
RPL29	ERAP1
S100A9	MYL12A
ITGA3	ACTN1
PSMC2	CLTCL1
RAB8B	ADAM10
IGF2BP1	SLC2A14
RAB1A	HM13
RPS27	NPM1
SCAMP3	CD48
HIST1H2BA	ITGB7
DHX9	ESYT1
LRRFIP1	ARPC1B
DNM2	ARL6IP5
SLC20A1	KIAA1715
SHMT2	LYZ
HSPA4	RPL31
STT3B	EEF1E1
NCLN	LAMP1
RACGAP1	PRKDC
AKAP2	SMC3
PALM2-AKAP2	MYO1E
PGAM1	SDF4
FKBP4	CASP14
SLC29A2	ELAVL1
WARS	IGSF8
MDH1	RPL3L
CLPTM1	STRBP
CAT	HEATR1
PLS1	SF3B1
SRPRB	KPRP
HSD17B4	SERPINB3
STX11	MINA
FLNC	ARG1
TXNDC5	DIMT1
AP2A2	EPB41L2
EIF3L	CFL1
ARPC1B	EEF1G
RUVBL2	PTPRA
PABPC1L	SLC39A14
RHOA	STXBP3
RPS13	ERP29
RPS20	RAB11B
STOM	LYN
LNPEP	GPR15
KRT12	TRAP1
YBX3	SND1
RPS23	SLC5A6
KRT78	HNRNPA1
RARS	RUVBL2
HNRNPU	LMAN1
RPS11	RAB14
CRMP1	FMNL2
AHCYL1	DNAJC13
TARS	EIF2S2
IPO7	PARP1
CAPN1	M6PR
STMN1	RAB4A
ACTR3	ATP2C1
GNG5	NIFK
SLC27A2	GALNT1
PPP1R9B	RAB39A
KIF5B	IQGAP2
ESYT2	CLIC1
POR	TUBAL3
RAB5B	TRPV2
STT3A	RAB11A
S100A11	RAB7A
RPS19	SNAP23
NPEPPS	CD82
GGT1	EIF2S3
AP1B1	TMED10
ZMPSTE24	CTSD
PGK1	RPL29
EIF2S1	ANXA7
ITGB7	ERP44
ESYT1	KIF2A
SND1	S100A8
SLC5A6	RAB12
HNRNPA1	VCL
ATP1B3	HNRNPUL2
RALA	DHX30
RPL37A	KHDRBS1
FLG2	MCM4
LARS	XYLT2
RAB1B	ILF2
KRT84	HIST1H1B
PSMD2	DDX47
RPL13A	TMEM165
HNRNPK	MYH9
RPL8	EEF2
RPS6	ATP1A4
KRT7	TAGLN2
KTN1	PRKCSH
LIMA1	RPS24
TCP1	GNB3
PRDX6	ATP1B3
UBA1	RALA
RRM2	PABPC1L
VDAC1	RHOA
ARF6	S100A9
CAPZA1	DSP
HSPE1	QARS
DYNC1H1	PSMD11
PDCD6IP	CDC42
ATP6V1A	RPL34
SNAP23	LMAN2
CD82	RPL27
NEFH	COPA
TTN	NSUN2
ITGB1	NOP56
GNB2L1	H2AFY
RPL30	GFAP
YBX1	PPIB
RPL12	ICAM1
SNRNP200	FAS
HIST1H2AE	ATP4A
HIST1H2AB	IMPDH2
WDR1	HLA-DQB1
CAND1	RPL37A
RAC1	ITGA3
NAP1L1	RAB3D
AHCYL2	RAB6A
SERPINB6	KRT20
EMC1	TTBK2
ACTN3	AIMP2
EIF3A	TM9SF2
CCT6A	KRT83
ACTR2	MCM5
FLII	IFI16
RPL5	MRTO4
NPM1	EIF4A3
CD48	P4HB
LYN	LCP1
RAB7A	HBA1
MYO18A	HBA2
RPSA	YWHAH
RPL10A	ARF3
RPL11	AP2A1
RPS25	EIF4A1
RPL28	MYO18A
EFTUD2	NEFH
ACTN2	RPS13
GNB2	PSMC2
MACF1	PSMC5
PRDX5	HNRNPA3
ATIC	KRT85
SLC12A2	AQR
TPI1	TM9SF4
DES	CORO1A
PRDX4	RPN1
GPR15	GNA13
TRAP1	YWHAG
HLA-DQB1	CD70
RAB35	SLC2A3
PABPC4	PABPC3
KRT71	GNB1
RPL19	ACSL4
HIST2H2AA4	ATL3
HIST2H2AA3	RPS20
CCT8	RAB8B
PCBP1	IGF2BP1
SLC9A3R1	GALNT2
CCT3	SEC22B
SELPLG	MCM3
MPP6	TSR1
SLC16A1	SMC4
SLC2A14	TOP1
HM13	MYBBP1A
RAB11B	GANAB
GNB1	RAB35
ACSL4	STOM
ATL3	RAB1A
RAB10	HNRNPH2
PSMD3	ITGAV
ELMO1	GNAT3
RPL23	CALR
RPLP0	GNAT1
MYH10	B2M
MYO6	ITGA4
LGALS1	YWHAE
AGPS	LY75-CD302
TLN2	LY75
NOMO3	PPIA
RPN2	ITGB3
ADAM10	CPNE1
STXBP3	RALB
ERP29	RAB10
TUBAL3	FLG2
TRPV2	LARS
RAB11A	FLG
GNB3	RPL36
RPS18	XRCC6
KRT72	HERC5
RPS26	EHD1
RPL27A	RAB5C
KRT8	PABPC4
MYH14	ITGB1
SQRDL	RAB1B
KPNB1	DSG1
AHCY	HNRNPH1
CCT4	FBL
SACM1L	MAN2A1
CLTCL1	NUCB1
SLC39A14	GTPBP4
RPS24	ATP2A2
EIF4A1	LDHA
RALB	GNAS
RAB5C	PRDX1
RPS14	YWHAZ
RPL7A	RPSA
ABCF1	LNPEP
ANXA1	RPS27
RPL10	MARS
RPL6	HNRNPAB
HSPA9	RUVBL1
PGD	NOP2
SLC4A7	ACTN4
ATP2A3	YWHAB
PTPRA	RAP1B
ITGB3	KRT84
CPNE1	PSMD2
EHD1	KRT12
ANXA11	RPL9
RPS9	XRCC5
NCL	UPF1
SLC25A5	DHX15
LRPPRC	TOP2B
NUP210	HLA-DRB5
PRDX2	TUBB1
CCT7	RAP1A
ATP12A	RPS18
LSP1	KRT71
EEF1G	RPL10A
IMPDH2	YBX3
PABPC3	RPS23
RPLP2	KRT78
ANXA4	SCAMP3
RPL15	GOLIM4
DOCK2	SLC29A1
HIST3H2BB	RAB8A
RPS4X	KRT72
CAPZB	GNB2L1
SLC25A6	SMC2
CCT2	HLA-DRB1
CAP1	FMNL1
ACLY	LDHB
UGGT1	BSG
CLIC1	RPL11
AP2A1	DDX3Y
KRT19	RPL35A
RPL13	PDIA4
RPL18A	VCP
SFN	TENM3
NPTN	HSPA6
DPYSL2	RPLP2
FERMT3	RPL13A
TAP1	HNRNPL
ACTN1	DDX5
EPB41L2	HNRNPR
CFL1	KRT24
ATP4A	SLC1A5
LY75-CD302	ANXA4
LY75	PSMD3
PPIA	ANXA11
RAP1B	RPS26
RAP1A	DDX17
RPL3	SYNCRIP
KRT13	RPL21
HIST1H2BD	PFN1
MVP	EHHADH
ATP5A1	TUBA8
STIP1	EEF1A2
FAM129A	RPL27A
ARF3	RPS25
RPL7	RPL30
ATP5B	TUBB6
SLC2A3	GLG1
RAB8A	PKM
DCD	PDIA3
KRT79	HLA-E
KRT3	HSPA1L
ATP2A1	FLOT1
FAS	ELMO1
EPRS	ILF3
RPS8	GNAI1
RFTN1	RPL28
MYL12A	HIST3H3
SERPINB1	RPL23
ERAP1	VIM
PRKCSH	YWHAQ
SLC29A1	FLOT2
EEF1A2	KRT8
YWHAH	SF3B3
HSPA6	ABCC1
ALB	TUBB8
KRT15	CANX
FLNB	DCD
NME2	RPL15
NME1-NME2	RPS14
CD70	HNRNPK
YWHAE	RARS
TUBB1	FLNA
DARS	ATP2B2
ALDOA	HNRNPU
PDIA6	AHNAK
KRT75	CLTC
MYO1G	SLC7A5
IGF1R	ANXA5
ICAM1	IGF2R
HRNR	RPL19
CD2AP	RPL8
STAT1	RPS11
PPIB	TOP2A
YWHAZ	RDX
FLOT1	TUBA3E
RPS16	EFTUD2
GNA12	GNAI3
ITGA4	ATP2B3
TUBA3E	KRT19
GNAL	RPL13
HSPH1	SLC2A1
HBA1	ENO1
HBA2	TNFRSF8
KRT17	TUBA4A
RPS2	KRT27
EHHADH	RPL7A
TUBA8	YBX1
FLOT2	MYOF
IGF2R	KRT79
RPL4	RPL12
GNAO1	HSP90B1
TPM4	GNB2
TAGLN2	SNRNP200
BSG	PRPF8
TUBB8	ABCF1
TPM3	HIST1H2BA
ATP1A4	ALB
B2M	EPRS
PRDX1	HSPA5
KRT77	HSPA2
KRT76	DOCK2
SPTAN1	ANXA1
SLC4A2	KRT28
YWHAG	TUBB4A
HLA-DRB5	ATP2B1
LDHB	RPLP0
GNAT1	RPL3
RPS3	ACTBL2
RPN1	CD74
GNA13	RPS6
FMNL1	RPL10
PFN1	HIST2H2AB
HSPA1L	HSP90AA1
KRT27	HRNR
TUBB4A	CD2AP
IQGAP2	GNAI2
HLA-DRB1	KRT3
CALR	ATP1A3
YWHAB	RPS8
SLC1A5	KRT77
HLA-E	KRT75
ANXA5	RPL6
TNFRSF8	H2AFZ
CORO1A	IQGAP1
GNAS	KRT13
ENO1	H2AFX
LDHA	DHX9
SLC7A5	GAPDH
TUBA4A	EEF1A1
LCP1	KRT76
TENM3	RPL18A
KRT28	KRT15
ATP2A2	DARS
SLC2A1	RPS27A
P4HB	TUBA1C
VCP	HIST1H2AE
CLTC	HIST1H2AB
EEF1A1	MSN
HIST4H4	HLA-B
HIST2H4B	TUBB2A
HIST1H4I	HIST2H2AA4
HIST1H4A	HIST2H2AA3
HIST1H4D	DPP4
HIST1H4F	TUBA1B
HIST1H4K	KRT17
HIST1H4J	RPS9
HIST1H4C	HSP90AB1
HIST1H4H	RPS16
HIST1H4B	RPL7
HIST1H4E	HIST3H2BB
HIST1H4L	RPS4X
HIST2H4A	RPS2
YWHAQ	HIST1H2BD
GNAI2	ANXA2
HSPD1	ATP2B4
GANAB	TUBB4B
GNAI1	HSPA8
ATP2B2	RPS3
VIM	TUBB
ABCC1	ATP1A1
SPTBN1	POTEF
ATP2B3	PTPRC
TUBA1C	NCL
RPS27A	POTEE
TUBB2A	RPL4
PDIA3	TFRC
HSPA2	KRT6A
TUBB4B	KRT5
GNAI3	ACTG2
TUBA1B	ANXA6
MYOF	KRT14
EEF2	KRT16
CD74	ACTA1
KRT6A	MVP
KRT5	KRT6B
TUBB	HIST4H4
PKM	HIST2H4B
CANX	HIST1H4I
DPP4	HIST1H4A
KRT16	HIST1H4D
GAPDH	HIST1H4F
PDIA4	HIST1H4K
TLN1	HIST1H4J
ATP2B1	HIST1H4C
KRT14	HIST1H4H
ACTN4	HIST1H4B
ANXA2	HIST1H4E
RDX	HIST1H4L
HLA-B	HIST2H4A
HSP90AA1	ACTB
TFRC	KRT9
HSP90B1	KRT2
KRT6B	KRT10
HSPA5	KRT1
ATP1A3
PTPRC
ATP2B4
ANXA6
HSP90AB1
HSPA8
ACTBL2
AHNAK
ATP1A1
MYH9
FLNA
KRT9
MSN
IQGAP1
KRT2
POTEF
POTEE
KRT10
KRT1
ACTG2
ACTA1
ACTB

## Sheet: Detail
Entrez ID	Gene symbol
4747	NEFL;
26052	DNM3;
5837	PYGM;
5800	PTPRO;
339221	ENPP7;
5686	PSMA5;
23345	SYNE1;
166378	SPATA5;
221184	CPNE2;
63908	NAPB;
29082	CHMP4A;
91156	IGFN1;
222068	TMED4;
79612	NAA16;
5663	PSEN1;
6741	SSB;
11261	CHP1;
9908	G3BP2;
10857	PGRMC1;
2683	B4GALT1;
54986	ULK4;
6252	RTN1;
51124	IER3IP1;
25981	DNAH1;
23043	TNIK;
3728	JUP;
7174	TPP2;
529	ATP6V1E1;
51571	FAM49B;
10213	PSMD14;
57136	APMAP;
8417	STX7;
23254	KAZN;
140886	PABPC5;
79813	EHMT1;
6836	SURF4;
5214	PFKP;
10396	ATP8A1;
23052	ENDOD1;
10291	SF3A1;
6201	RPS7;
1727	CYB5R3;
3692	EIF6;
5591	PRKDC;
9126	SMC3;
4643	MYO1E;
51150	SDF4;
23581	CASP14;
1994	ELAVL1;
93185	IGSF8;
23071	ERP44;
3796	KIF2A;
6279	S100A8;
6155	RPL27;
1314	COPA;
54888	NSUN2;
4174	MCM5;
9716	AQR;
2590	GALNT2;
9554	SEC22B;
4172	MCM3;
55720	TSR1;
2547	XRCC6;
4124	MAN2A1;
4924	NUCB1;
1665	DHX15;
10236	HNRNPR;
22824	HSPA4L;
91584	PLXNA4;
57697	FANCM;
3074	HEXB;
1891	ECH1;
2746	GLUD1;
6227	RPS21;
5573	PRKAR1A;
25814	ATXN10;
8615	USO1;
6868	ADAM17;
5204	PFDN5;
2817	GPC1;
23040	MYT1L;
79895	ATP8B4;
80014	WWC2;
51303	FKBP11;
90952	ESAM;
11235	PDCD10;
509	ATP5C1;
57003	CCDC47;
84817	TXNDC17;
5471	PPAT;
10226	PLIN3;
5955	RCN2;
26504	CNNM4;
4043	LRPAP1;
9019	MPZL1;
7454	WAS;
3417	IDH1;
9296	ATP6V1F;
84970	C1orf94;
30968	STOML2;
5195	PEX14;
29952	DPP7;
1738	DLD;
54947	LPCAT2;
27101	CACYBP;
154807	VKORC1L1;
5162	PDHB;
342945	ZSCAN22;
6390	SDHB;
5881	RAC3;
9881	TRANK1;
10693	CCT6B;
9362	CPNE6;
10257	ABCC4;
5500	PPP1CB;
9689	BZW1;
10094	ARPC3;
90102	PHLDB2;
57446	NDRG3;
10923	SUB1;
5284	PIGR;
50488	MINK1;
9991	PTBP3;
5501	PPP1CC;
5211	PFKL;
10313	RTN3;
51809	GALNT7;
5304	PIP;
5692	PSMB4;
1823	DSC1;
5551	PRF1;
5689	PSMB1;
54732	TMED9;
60412	EXOC4;
51071	DERA;
152007	GLIPR2;
4841	NONO;
57674	RNF213;
9276	COPB2;
9861	PSMD6;
5700	PSMC1;
9521	EEF1E1;
3916	LAMP1;
142	PARP1;
4074	M6PR;
998	CDC42;
6164	RPL34;
10960	LMAN2;
54474	KRT20;
146057	TTBK2;
7965	AIMP2;
9375	TM9SF2;
3889	KRT83;
220988	HNRNPA3;
3891	KRT85;
2312	FLG;
25873	RPL36;
10592	SMC2;
6165	RPL35A;
1655	DDX5;
6144	RPL21;
23450	SF3B3;
10594	PRPF8;
7036	TFR2;
5865	RAB3B;
6712	SPTBN2;
5834	PYGB;
5224	PGAM2;
3030	HADHA;
5585	PKN1;
9780	PIEZO1;
3930	LBR;
22875	ENPP4;
11148	HHLA2;
4756	NEO1;
4853	NOTCH2;
6451	SH3BGRL;
6734	SRPR;
7384	UQCRC1;
51060	TXNDC12;
1656	DDX6;
7841	MOGS;
5236	PGM1;
79180	EFHD2;
65062	TMEM237;
23157	SEPT6;
26011	TENM4;
5362	PLXNA2;
151835	CPNE9;
8924	HERC2;
4659	PPP1R12A;
100526693	ARPC4-TTLL3;
16	AARS;
23002	DAAM1;
3838	KPNA2;
51726	DNAJB11;
10109	ARPC2;
553115	PEF1;
9694	EMC2;
6307	MSMO1;
2181	ACSL3;
5688	PSMA7;
2665	GDI2;
4191	MDH2;
338	APOB;
2193	FARSA;
5682	PSMA1;
5862	RAB2A;
54407	SLC38A2;
5868	RAB5A;
6176	RPLP1;
4666	NACA;
9255	AIMP1;
10066	SCAMP2;
813	CALU;
4069	LYZ;
6160	RPL31;
23317	DNAJC13;
8894	EIF2S2;
310	ANXA7;
5870	RAB6A;
5705	PSMC5;
3188	HNRNPH2;
3685	ITGAV;
3187	HNRNPH1;
2091	FBL;
8607	RUVBL1;
7520	XRCC5;
5976	UPF1;
54514	DDX4;
8653	DDX3Y;
3191	HNRNPL;
10521	DDX17;
10492	SYNCRIP;
8290	HIST3H3;
317772	HIST2H2AB;
3015	H2AFZ;
3014	H2AFX;
5630	PRPH;
1809	DPYSL3;
83447	SLC25A31;
4851	NOTCH1;
9361	LONP1;
10726	NUDC;
9524	TECR;
26505	CNNM3;
55754	TMEM30A;
3954	LETM1;
92140	MTDH;
4048	LTA4H;
10666	CD226;
522	ATP5J;
81539	SLC38A1;
79709	COLGALT1;
2618	GART;
30001	ERO1A;
11333	PDAP1;
54495	TMX3;
10935	PRDX3;
5817	PVR;
55968	NSFL1C;
5464	PPA1;
8565	YARS;
57699	CPNE5;
1889	ECE1;
976	ADGRE5;
57130	ATP13A1;
1880	GPR183;
54918	CMTM6;
196527	ANO6;
6385	SDC4;
7040	TGFB1;
6635	SNRPE;
136319	MTPN;
6723	SRM;
5313	PKLR;
5718	PSMD12;
8665	EIF3F;
57609	DIP2B;
6237	RRAS;
4233	MET;
961	CD47;
4000	LMNA;
10016	PDCD6;
3559	IL2RA;
3241	HPCAL1;
378	ARF4;
92745	SLC38A5;
10134	BCAP31;
10644	IGF2BP2;
3933	LCN1;
80856	KIAA1715;
51552	RAB14;
114793	FMNL2;
1832	DSP;
5859	QARS;
5717	PSMD11;
9545	RAB3D;
1828	DSG1;
4141	MARS;
3182	HNRNPAB;
6133	RPL9;
55558	PLXNA3;
2744	GLS;
51056	LAP3;
5036	PA2G4;
5499	PPP1CA;
4920	ROR2;
23167	EFR3A;
8604	SLC25A12;
26135	SERBP1;
5245	PHB;
28972	SPCS1;
586	BCAT1;
2664	GDI1;
6470	SHMT1;
5339	PLEC;
1267	CNP;
6093	ROCK1;
728689	EIF3CL;
8662	EIF3B;
25932	CLIC4;
5111	PCNA;
6234	RPS28;
3845	KRAS;
54431	DNAJC10;
8668	EIF3I;
2271	FH;
3055	HCK;
5361	PLXNA1;
1236	CCR7;
7852	CXCR4;
348	APOE;
3735	KARS;
6793	STK10;
830	CAPZA2;
57826	RAP2C;
25921	ZDHHC5;
3181	HNRNPA2B1;
144983	HNRNPA1L2;
23385	NCSTN;
55207	ARL8B;
10550	ARL6IP5;
3998	LMAN1;
1968	EIF2S3;
10972	TMED10;
1509	CTSD;
6159	RPL29;
6280	S100A9;
3675	ITGA3;
5701	PSMC2;
51762	RAB8B;
10642	IGF2BP1;
5861	RAB1A;
6232	RPS27;
10067	SCAMP3;
255626	HIST1H2BA;
1660	DHX9;
9208	LRRFIP1;
1785	DNM2;
6574	SLC20A1;
6472	SHMT2;
3308	HSPA4;
201595	STT3B;
56926	NCLN;
29127	RACGAP1;
11217	AKAP2;
445815	PALM2-AKAP2;
5223	PGAM1;
2288	FKBP4;
3177	SLC29A2;
7453	WARS;
4190	MDH1;
1209	CLPTM1;
847	CAT;
5357	PLS1;
58477	SRPRB;
3295	HSD17B4;
8676	STX11;
2318	FLNC;
81567	TXNDC5;
161	AP2A2;
51386	EIF3L;
10095	ARPC1B;
10856	RUVBL2;
80336	PABPC1L;
387	RHOA;
6207	RPS13;
6224	RPS20;
2040	STOM;
4012	LNPEP;
3859	KRT12;
8531	YBX3;
6228	RPS23;
196374	KRT78;
5917	RARS;
3192	HNRNPU;
6205	RPS11;
1400	CRMP1;
10768	AHCYL1;
6897	TARS;
10527	IPO7;
823	CAPN1;
3925	STMN1;
10096	ACTR3;
2787	GNG5;
11001	SLC27A2;
84687	PPP1R9B;
3799	KIF5B;
57488	ESYT2;
5447	POR;
5869	RAB5B;
3703	STT3A;
6282	S100A11;
6223	RPS19;
9520	NPEPPS;
2678	GGT1;
162	AP1B1;
10269	ZMPSTE24;
5230	PGK1;
1965	EIF2S1;
3695	ITGB7;
23344	ESYT1;
27044	SND1;
8884	SLC5A6;
3178	HNRNPA1;
483	ATP1B3;
5898	RALA;
6168	RPL37A;
388698	FLG2;
51520	LARS;
81876	RAB1B;
3890	KRT84;
5708	PSMD2;
23521	RPL13A;
3190	HNRNPK;
6132	RPL8;
6194	RPS6;
3855	KRT7;
3895	KTN1;
51474	LIMA1;
6950	TCP1;
9588	PRDX6;
7317	UBA1;
6241	RRM2;
7416	VDAC1;
382	ARF6;
829	CAPZA1;
3336	HSPE1;
1778	DYNC1H1;
10015	PDCD6IP;
523	ATP6V1A;
8773	SNAP23;
3732	CD82;
4744	NEFH;
7273	TTN;
3688	ITGB1;
10399	GNB2L1;
6156	RPL30;
4904	YBX1;
6136	RPL12;
23020	SNRNP200;
3012	HIST1H2AE;
8335	HIST1H2AB;
9948	WDR1;
55832	CAND1;
5879	RAC1;
4673	NAP1L1;
23382	AHCYL2;
5269	SERPINB6;
23065	EMC1;
89	ACTN3;
8661	EIF3A;
908	CCT6A;
10097	ACTR2;
2314	FLII;
6125	RPL5;
4869	NPM1;
962	CD48;
4067	LYN;
7879	RAB7A;
399687	MYO18A;
3921	RPSA;
4736	RPL10A;
6135	RPL11;
6230	RPS25;
6158	RPL28;
9343	EFTUD2;
88	ACTN2;
2783	GNB2;
23499	MACF1;
25824	PRDX5;
471	ATIC;
6558	SLC12A2;
7167	TPI1;
1674	DES;
10549	PRDX4;
2838	GPR15;
10131	TRAP1;
3119	HLA-DQB1;
11021	RAB35;
8761	PABPC4;
112802	KRT71;
6143	RPL19;
723790	HIST2H2AA4;
8337	HIST2H2AA3;
10694	CCT8;
5093	PCBP1;
9368	SLC9A3R1;
7203	CCT3;
6404	SELPLG;
51678	MPP6;
6566	SLC16A1;
144195	SLC2A14;
81502	HM13;
9230	RAB11B;
2782	GNB1;
2182	ACSL4;
25923	ATL3;
10890	RAB10;
5709	PSMD3;
9844	ELMO1;
9349	RPL23;
6175	RPLP0;
4628	MYH10;
4646	MYO6;
3956	LGALS1;
8540	AGPS;
83660	TLN2;
408050	NOMO3;
6185	RPN2;
102	ADAM10;
6814	STXBP3;
10961	ERP29;
79861	TUBAL3;
51393	TRPV2;
8766	RAB11A;
2784	GNB3;
6222	RPS18;
140807	KRT72;
101929876	-
6231	RPS26;
6157	RPL27A;
3856	KRT8;
79784	MYH14;
58472	SQRDL;
3837	KPNB1;
191	AHCY;
10575	CCT4;
22908	SACM1L;
8218	CLTCL1;
23516	SLC39A14;
6229	RPS24;
1973	EIF4A1;
5899	RALB;
5878	RAB5C;
6208	RPS14;
6130	RPL7A;
23	ABCF1;
301	ANXA1;
6134	RPL10;
6128	RPL6;
3313	HSPA9;
5226	PGD;
9497	SLC4A7;
489	ATP2A3;
5786	PTPRA;
3690	ITGB3;
8904	CPNE1;
10938	EHD1;
311	ANXA11;
6203	RPS9;
4691	NCL;
292	SLC25A5;
10128	LRPPRC;
23225	NUP210;
7001	PRDX2;
10574	CCT7;
479	ATP12A;
4046	LSP1;
1937	EEF1G;
3615	IMPDH2;
5042	PABPC3;
6181	RPLP2;
307	ANXA4;
6138	RPL15;
1794	DOCK2;
128312	HIST3H2BB;
6191	RPS4X;
832	CAPZB;
293	SLC25A6;
10576	CCT2;
10487	CAP1;
47	ACLY;
56886	UGGT1;
1192	CLIC1;
160	AP2A1;
3880	KRT19;
6137	RPL13;
6142	RPL18A;
2810	SFN;
27020	NPTN;
1808	DPYSL2;
83706	FERMT3;
6890	TAP1;
87	ACTN1;
2037	EPB41L2;
1072	CFL1;
495	ATP4A;
100526664	LY75-CD302;
4065	LY75;
5478	PPIA;
5908	RAP1B;
5906	RAP1A;
6122	RPL3;
3860	KRT13;
3017	HIST1H2BD;
9961	MVP;
498	ATP5A1;
10963	STIP1;
116496	FAM129A;
377	ARF3;
6129	RPL7;
506	ATP5B;
6515	SLC2A3;
4218	RAB8A;
117159	DCD;
338785	KRT79;
3850	KRT3;
487	ATP2A1;
355	FAS;
2058	EPRS;
6202	RPS8;
23180	RFTN1;
10627	MYL12A;
1992	SERPINB1;
51752	ERAP1;
5589	PRKCSH;
2030	SLC29A1;
1917	EEF1A2;
7533	YWHAH;
3310	HSPA6;
213	ALB;
3866	KRT15;
2317	FLNB;
4831	NME2;
654364	NME1-NME2;
970	CD70;
7531	YWHAE;
81027	TUBB1;
1615	DARS;
226	ALDOA;
10130	PDIA6;
9119	KRT75;
64005	MYO1G;
3480	IGF1R;
3383	ICAM1;
388697	HRNR;
23607	CD2AP;
6772	STAT1;
5479	PPIB;
7534	YWHAZ;
10211	FLOT1;
6217	RPS16;
2768	GNA12;
3676	ITGA4;
112714	TUBA3E;
2774	GNAL;
10808	HSPH1;
3039	HBA1;
3040	HBA2;
3872	KRT17;
6187	RPS2;
1962	EHHADH;
51807	TUBA8;
2319	FLOT2;
3482	IGF2R;
6124	RPL4;
2775	GNAO1;
7171	TPM4;
8407	TAGLN2;
682	BSG;
347688	TUBB8;
7170	TPM3;
480	ATP1A4;
567	B2M;
5052	PRDX1;
374454	KRT77;
51350	KRT76;
6709	SPTAN1;
6522	SLC4A2;
7532	YWHAG;
3127	HLA-DRB5;
3945	LDHB;
2779	GNAT1;
6188	RPS3;
6184	RPN1;
10672	GNA13;
752	FMNL1;
5216	PFN1;
3305	HSPA1L;
342574	KRT27;
10382	TUBB4A;
10788	IQGAP2;
3123	HLA-DRB1;
811	CALR;
7529	YWHAB;
6510	SLC1A5;
3133	HLA-E;
308	ANXA5;
943	TNFRSF8;
11151	CORO1A;
2778	GNAS;
2023	ENO1;
3939	LDHA;
8140	SLC7A5;
7277	TUBA4A;
3936	LCP1;
55714	TENM3;
162605	KRT28;
488	ATP2A2;
6513	SLC2A1;
5034	P4HB;
7415	VCP;
1213	CLTC;
1915	EEF1A1;
121504	HIST4H4;
554313	HIST2H4B;
8294	HIST1H4I;
8359	HIST1H4A;
8360	HIST1H4D;
8361	HIST1H4F;
8362	HIST1H4K;
8363	HIST1H4J;
8364	HIST1H4C;
8365	HIST1H4H;
8366	HIST1H4B;
8367	HIST1H4E;
8368	HIST1H4L;
8370	HIST2H4A;
10971	YWHAQ;
2771	GNAI2;
3329	HSPD1;
23193	GANAB;
2770	GNAI1;
491	ATP2B2;
7431	VIM;
4363	ABCC1;
6711	SPTBN1;
492	ATP2B3;
84790	TUBA1C;
6233	RPS27A;
7280	TUBB2A;
2923	PDIA3;
3306	HSPA2;
10383	TUBB4B;
2773	GNAI3;
10376	TUBA1B;
26509	MYOF;
1938	EEF2;
972	CD74;
3853	KRT6A;
3852	KRT5;
203068	TUBB;
5315	PKM;
821	CANX;
1803	DPP4;
3868	KRT16;
2597	GAPDH;
9601	PDIA4;
7094	TLN1;
490	ATP2B1;
3861	KRT14;
81	ACTN4;
302	ANXA2;
5962	RDX;
3106	HLA-B;
3320	HSP90AA1;
7037	TFRC;
7184	HSP90B1;
3854	KRT6B;
3309	HSPA5;
478	ATP1A3;
5788	PTPRC;
493	ATP2B4;
309	ANXA6;
3326	HSP90AB1;
3312	HSPA8;
345651	ACTBL2;
79026	AHNAK;
476	ATP1A1;
4627	MYH9;
2316	FLNA;
3857	KRT9;
4478	MSN;
8826	IQGAP1;
3849	KRT2;
728378	POTEF;
445582	POTEE;
3858	KRT10;
3848	KRT1;
72	ACTG2;
58	ACTA1;
60	ACTB;
